# Supplementary material for: Assessing Knowledge and Use Practices of Plastic Food Packaging among Young Adults in South Africa: Concerns about Chemicals and Health
Source: Int J Environ Res Public Health. 2021 Oct 9;18(20):10576. doi: 10.3390/ijerph182010576 (PMC8535462; doi:10.3390/ijerph182010576)
Supplement: Supplementary file 1 [file ijerph-18-10576-s001.zip]

Archive with 1 entries (1 files):
- ijerph-1375485-supplementary.pdf
